# Supplementary material for: Tail Posture as an Indicator of Tail Biting in Undocked Finishing Pigs
Source: Animals (Basel). 2019 Jan 8;9(1):18. doi: 10.3390/ani9010018 (PMC6356854; doi:10.3390/ani9010018)
Supplement: Supplementary file 1 [file animals-09-00018-s001.zip]

Archive with 1 entries (1 files):
- animals-393052-supplementary.xlsx
