# Supplementary material for: Tail Posture as an Indicator of Tail Biting in Undocked Finishing Pigs
Source: Animals (Basel). 2019 Jan 8;9(1):18. doi: 10.3390/ani9010018 (PMC6356854; doi:10.3390/ani9010018)
Supplement: Supplementary file 1 [file animals-09-00018-s001.zip › animals-393052-supplementary.xlsx]

## Sheet: Blad1
PenID	PigID	Time	Sex	TailPosture	TailLength	TailDamage	TailFreshness	Lame
1	1	1	1	0	0	0	0	0
1	2	1	2	0	0	0	0	0
1	3	1	1	0	0	0	0	0
1	4	1	1	0	0	0	0	0
1	5	1	2	0	0	0	0	0
1	6	1	2	0	0	0	0	0
1	7	1	1	0	0	0	0	0
1	8	1	1	0	0	0	0	0
1	9	1	1	0	0	2	0	0
1	12	1	2	0	0	0	0	0
1	13	1	2	0	0	0	0	0
2	1	1	2	0	0	0	0	0
2	2	1	2	0	0	0	0	0
2	3	1	2	0	0	0	0	0
2	4	1	2	0	0	0	0	0
2	5	1	1	0	0	0	0	0
2	6	1	1	0	0	0	0	0
2	7	1	2	0	0	0	0	0
2	8	1	1	0	0	0	0	0
2	9	1	1	0	0	1	0	0
2	10	1	2	0	0	2	0	0
2	13	1	2	0	0	0	0	0
3	1	1	1	0	0	2	0	0
3	2	1	2	0	0	0	0	0
3	3	1	2	0	0	0	0	0
3	4	1	1	0	0	0	0	0
3	5	1	2	0	0	1	0	0
3	6	1	1	0	0	0	0	0
3	7	1	1	1	0	3	1	0
3	8	1	1	0	0	3	3	0
3	9	1	1	0	0	0	0	0
3	10	1	1	0	0			0
3	13	1	1	0	0	3	3	0
4	1	1	1	0	0	0	0	0
4	2	1	2	0	0	1	0	0
4	3	1	1	0	0	0	0	0
4	4	1	2	0	0	0	0	0
4	5	1	2	0	0	0	0	0
4	6	1	2	0	0	0	0	0
4	7	1	2	0	0	1	0	0
4	8	1	2	1	0	3	3	0
4	9	1	1	0	0	1	0	0
4	10	1	1	0	0	2	0	0
4	13	1	2	0	0	2	0	0
5	1	1	1	0	0	3	1	0
5	2	1	2	0	0	0	0	0
5	3	1	1	0	0	0	0	0
5	4	1	1	0	0	0	0	0
5	5	1	1	0	0	2	0	0
5	6	1	2	0	0	0	0	0
5	7	1	1	0	0	1	0	0
5	8	1	2	0	0	3	2	0
5	9	1	1	0	0	3	1	0
5	10	1	2	0	0	0	0	0
5	13	1	1	0	0	0	0	0
6	1	1	2	0	0	0	0	0
6	2	1	2	0	0	0	0	0
6	3	1	1	0	1	0	0	0
6	4	1	1	0	1	0	0	0
6	5	1	1	0	0	1	0	0
6	6	1	2	0	0	0	0	0
6	7	1	1	0	0	0	0	0
6	8	1	2	0	0	0	0	0
6	9	1	2	1	1	4	4	0
6	10	1	1	0	0	0	0	0
6	13	1	2	0	0	0	0	0
7	1	1	1	0	0	3	1	0
7	2	1	2	0	0	2	0	0
7	3	1	2	0	0	0	0	0
7	4	1	1	0	0	0	0	0
7	5	1	2	0	0	0	0	0
7	6	1	2	0	0	3	2	0
7	7	1	1	0	0	0	0	0
7	8	1	1	0	0	0	0	0
7	9	1	1	0	0	0	0	0
7	10	1	1	0	0	2	0	0
7	13	1	1	0	0	3	1	0
8	1	1	1	0	0	2	0	0
8	2	1	2	0	1	0	0	0
8	3	1	2	0	0	3	1	0
8	4	1	2	0	0	0	0	0
8	5	1	2	0	0	2	0	0
8	6	1	2	0	0	0	0	0
8	7	1	2	0	0	3	2	0
8	8	1	2	0	0	0	0	0
8	9	1	1	0	0	0	0	0
8	12	1	1	0	0	0	0	0
8	13	1	1	0	0	0	0	0
9	1	1	1	0	0	3	2	0
9	2	1	2	0	0	0	0	0
9	3	1	2	0	0	0	0	0
9	4	1	1	0	0	0	0	0
9	5	1	1	0	0	3	2	0
9	6	1	1	0	0	0	0	0
9	7	1	2	0	0	2	0	0
9	8	1	1	0	0	3	1	0
9	9	1	2	0	0	0	0	0
9	12	1	1	0	0	0	0	0
9	13	1	2	0	0	0	0	0
10	1	1	2	0	0	0	0	0
10	2	1	2	0	0	1	0	0
10	3	1	2	0	0	0	0	0
10	4	1	1	0	0	0	0	0
10	5	1	2	0	0	0	0	0
10	6	1	2	0	0	0	0	0
10	7	1	2	0	0	0	0	0
10	8	1	1	0	0	0	0	0
10	9	1	2	0	0	0	0	0
10	12	1	1	0	0	0	0	0
10	13	1	2	0	0	0	0	0
12	1	1	2	0	0	0	0	0
12	2	1	2	0	0	3	2	0
12	3	1	2	0	0	0	0	0
12	4	1	1	0	0	0	0	0
12	5	1	1	0	1	0	0	0
12	6	1	2	0	1	0	0	0
12	7	1	2	1	0	2	0	0
12	8	1	1	0	0	0	0	0
12	9	1	2	0	0	0	0	0
12	13	1	1	0	0	0	0	0
13	1	1	2	0	0	3	1	0
13	2	1	2	0	0	0	0	0
13	3	1	2	0	0	0	0	0
13	4	1	2	0	0	0	0	0
13	5	1	2	0	0	2	0	0
13	6	1	1	0	0	0	0	1
13	7	1	2	0	0	0	0	0
13	8	1	1	1	0	2	0	0
13	9	1	2	0	0	0	0	0
13	12	1	1	0	0	0	0	0
13	13	1	1	0	0	0	0	0
14	1	1	1	0	0	0	0	0
14	2	1	2	0	0	0	0	0
14	3	1	1	0	0	3	2	0
14	4	1	1	0	0	0	0	0
14	5	1	2	1	0	0	0	0
14	6	1	2	0	0	2	0	0
14	7	1	2	1	0	3	2	0
14	8	1	2	0	0	0	0	0
14	9	1	2	0	1	0	0	0
14	10	1	1	0	0	0	0	0
14	13	1	1	0	0	0	0	0
15	1	1	2	0	0	0	0	0
15	2	1	2	0	0	0	0	0
15	3	1	2	0	0	2	0	0
15	4	1	2	1	0	3	2	0
15	5	1	1	0	0	0	0	0
15	6	1	1	0	0	1	0	0
15	7	1	1	1	0	0	0	0
15	8	1	2	0	0	3	1	0
15	9	1	1	0	0	0	0	0
15	13	1	2	0	0	0	0	0
16	1	1	2	0	0	3	3	0
16	2	1	1	1	0	3	2	0
16	3	1	2	0	1	0	0	0
16	4	1	2	0	0	0	0	0
16	5	1	1	0	0	4	4	0
16	6	1	1	0	0	0	0	0
16	7	1	2	0	0	0	0	0
16	8	1	2	0	0	0	0	0
16	9	1	1	0	0	3	2	0
16	10	1	2	0	0	0	0	0
16	13	1	1	0	0	0	0	0
17	1	1	2	0	0	0	0	0
17	2	1	1	0	0	0	0	0
17	3	1	2	1	0	0	0	0
17	4	1	2	0	0	0	0	0
17	5	1	2	0	0	2	0	0
17	6	1	1	0	0	0	0	0
17	7	1	1	0	0	0	0	0
17	8	1	1	0	0	0	0	0
17	9	1	2	0	0	0	0	0
17	12	1	2	0	0	0	0	0
17	13	1	2	0	0	3	1	0
18	1	1	2	0	0	0	0	0
18	2	1	2	0	0	3	2	0
18	3	1	1	0	0	0	0	0
18	4	1	2	0	0	3	0	0
18	5	1	2	0	0	0	0	0
18	6	1	1	1	0	0	0	0
18	7	1	2	0	0	0	0	0
18	8	1	2	0	0	3	2	0
18	9	1	1	0	0	1	0	0
18	12	1	2	0	0	0	0	0
18	13	1	2	0	0	0	0	0
19	1	1	1	0	0	0	0	0
19	2	1	2	0	0	0	0	0
19	3	1	1	0	0	0	0	0
19	4	1	2	0	0	0	0	0
19	5	1	1	0	0	1	0	0
19	6	1	2	0	0	0	0	0
19	7	1	1	0	0	0	0	0
19	8	1	1	0	0	0	0	0
19	9	1	1	0	0	0	0	1
19	12	1	2	1	0	0	0	0
19	13	1	2	0	0	0	0	0
20	1	1	2	0	0	0	0	0
20	2	1	2	0	0	0	0	0
20	3	1	2	0	0	0	0	0
20	4	1	2	0	0	0	0	0
20	5	1	1	0	0	0	0	0
20	6	1	1	0	0	0	0	0
20	7	1	2	0	0	2	0	0
20	8	1	1	0	0	0	0	0
20	9	1	1	0	0	0	0	0
20	10	1	1	0	0	1	0	0
20	13	1	2	0	0	0	0	0
21	1	1	1	0	0	0	0	0
21	2	1	2	0	0	3	0	0
21	3	1	1	0	0	0	0	0
21	4	1	2	1	0	1	0	0
21	5	1	1	0	0	0	0	0
21	6	1	2	0	0	0	0	0
21	7	1	1	0	0	1	0	0
21	8	1	1	1	0	0	0	0
21	9	1	1	1	0	0	0	0
21	12	1	1	0	0	2	0	0
21	13	1	1	0	0	1	0	0
22	1	1	2	0	0	0	0	0
22	2	1	1	0	0	1	0	0
22	3	1	3	0	0	3	1	0
22	4	1	2	0	0	0	0	0
22	5	1	1	0	0	3	0	0
22	6	1	1	0	0	0	0	0
22	7	1	1	0	0	0	0	0
22	8	1	1	0	0	0	0	0
22	9	1	2	0	0	0	0	0
22	13	1	2	1	0	1	0	0
24	1	1	2	1	0	0	0	0
24	2	1	1	0	0	0	0	0
24	3	1	1	0	0	0	0	0
24	4	1	1	0	0	0	0	0
24	5	1	2	0	0	0	0	0
24	6	1	1	0	0	0	0	0
24	7	1	2	0	0	0	0	0
24	8	1	1	0	0	0	0	0
24	9	1	2	0	0	2	0	0
24	12	1	1	0	0	0	0	0
24	13	1	1	0	0	1	0	0
25	1	1	1	0	0	0	0	0
25	2	1	2	0	0	0	0	0
25	3	1	1	0	0	0	0	0
25	4	1	1	0	0	0	0	0
25	5	1	2	0	0	2	0	0
25	6	1	2	0	0	0	0	0
25	7	1	2	0	0	0	0	0
25	8	1	1	0	0	0	0	0
25	9	1	1	0	0	1	0	0
25	12	1	1	0	0	1	0	0
25	13	1	1	0	0	0	0	0
26	1	1	2	0	0	0	0	0
26	2	1	2	0	0	0	0	0
26	3	1	1	0	0	0	0	0
26	4	1	2	0	0	0	0	0
26	5	1	1	0	0	0	0	0
26	6	1	2	0	0	0	0	0
26	7	1	2	0	0	0	0	0
26	8	1	2	0	0	0	0	0
26	9	1	1	0	0	3	1	0
26	10	1	1	0	0	0	0	0
26	13	1	2	0	0	1	0	0
27	1	1	1	0	0	1	0	0
27	2	1	2	0	0	2	0	0
27	3	1	1	1	0	0	0	0
27	4	1	1	0	0	0	0	0
27	5	1	1	0	0	1	0	0
27	6	1	2	0	0	0	0	0
27	7	1	2	1	0	0	0	0
27	8	1	2	0	0	0	0	0
27	9	1	2	0	0	0	0	0
27	12	1	2	0	1	0	0	0
27	13	1	2	0	0	0	0	0
28	1	1	2	0	0	0	0	0
28	2	1	1	0	0	1	0	0
28	3	1	2	0	0	3	1	0
28	4	1	2	0	0	0	0	0
28	5	1	1	0	0	0	0	0
28	6	1	1	0	0	2	0	0
28	7	1	1	1	0	0	0	0
28	8	1	2	0	0	1	0	0
28	9	1	2	0	0	0	0	0
28	12	1	1	0	0	3	1	0
28	13	1	1	0	0	0	0	0
29	1	1	1	1	1	4	4	0
29	2	1	2	0	0	3	1	0
29	3	1	1	0	0	0	0	0
29	4	1	2	0	0	0	0	0
29	5	1	2	0	0	0	0	0
29	6	1	2	0	0	0	0	0
29	7	1	2	0	0	0	0	0
29	8	1	2	0	0	0	0	0
29	9	1	2	0	0	0	0	0
29	10	1	2	0	0	0	0	0
29	13	1	1	0	0	3	2	0
30	1	1	1	0	0	0	0	0
30	2	1	2	0	0	3	2	0
30	3	1	1	0	0	0	0	0
30	4	1	1	0	0	0	0	0
30	5	1	2	0	0	0	0	0
30	6	1	1	1	0	0	0	0
30	7	1	1	0	0	0	0	0
30	8	1	2	0	0	0	0	0
30	9	1	2	0	2	0	0	0
30	10	1	2	0	0	0	0	0
30	13	1	1	0	0	0	0	0
31	1	1	2	0	0	0	0	0
31	2	1	1	0	0	1	0	0
31	3	1	1	0	0	0	0	0
31	4	1	2	0	0	1	0	0
31	5	1	2	0	0	0	0	0
31	6	1	1	1	0	0	0	0
31	7	1	2	0	0	0	0	0
31	8	1	2	0	0	0	0	0
31	9	1	1	0	0	0	0	0
31	10	1	1	0	0	0	0	0
31	13	1	1	0	0	1	0	0
32	1	1	1	0	0	0	0	0
32	2	1	1	0	0	0	0	0
32	3	1	1	0	0	0	0	0
32	4	1	1	0	0	0	0	0
32	5	1	2	0	0	0	0	0
32	6	1	2	0	0	0	0	0
32	7	1	1	0	0	1	0	0
32	8	1	2	0	0	0	0	0
32	9	1	1	0	0	0	0	0
32	12	1	2	0	0	0	0	0
32	13	1	1	0	0	0	0	0
32	15	1	2	0	0	0	0	0
33	1	1	1	0	0	3	1	0
33	2	1	1	0	0	0	0	0
33	3	1	1	0	0	0	0	0
33	4	1	1	0	0	0	0	0
33	5	1	2	0	0	0	0	0
33	6	1	1	0	0	1	0	0
33	7	1	1	0	0	0	0	0
33	8	1	1	0	0	0	0	0
33	9	1	1	0	0	0	0	0
33	12	1	1	0	0	1	0	0
33	13	1	2	0	0	0	0	0
35	1	1	2	0	0	0	0	0
35	2	1	2	0	0	0	0	0
35	3	1	1	0	0	0	0	0
35	4	1	1	1	0	3	4	0
35	5	1	1	0	0	0	0	0
35	6	1	1	0	0	3	2	0
35	7	1	2	0	0	1	0	0
35	8	1	2	0	0	2	0	0
35	9	1	2	0	0	1	0	0
35	11	1	1	0	0	0	0	0
35	13	1	1	0	0	1	0	0
36	1	1	2	0	0	0	0	0
36	2	1	1	0	0	2	0	0
36	3	1	1	0	0	3	2	0
36	4	1	2	0	0	3	1	0
36	5	1	2	0	0	0	0	0
36	6	1	2	0	0	0	0	0
36	7	1	1	0	0	0	0	0
36	8	1	2	0	0	0	0	0
36	9	1	2	0	0	0	0	0
36	10	1	1	0	0	0	0	0
36	13	1	2	0	1	1	0	0
37	1	1	2	0	0	0	0	0
37	2	1	1	0	0	2	0	0
37	3	1	2	0	0	0	0	0
37	4	1	2	0	0	0	0	0
37	5	1	2	0	1	1	0	0
37	6	1	1	0	0	0	0	0
37	7	1	2	0	0	0	0	0
37	8	1	2	0	0	0	0	0
37	9	1	2	0	0	0	0	0
37	10	1	1	0	0	0	0	0
37	13	1	2	0	0	0	0	0
38	1	1	1	0	0	1	0	0
38	2	1	2	0	0	0	0	0
38	3	1	1	0	0	0	0	0
38	4	1	1	0	0	1	0	0
38	5	1	1	0	0	0	0	0
38	6	1	2	0	0	0	0	0
38	7	1	2	0	0	0	0	0
38	8	1	1	0	0	0	0	0
38	9	1	1	0	0	1	0	0
38	13	1	1	0	0	0	0	0
38	14	1	2	0	0	0	0	0
39	1	1	1	0	0	0	0	0
39	2	1	2	0	0	0	0	0
39	3	1	2	0	0	0	0	0
39	4	1	1	0	0	0	0	0
39	5	1	2	0	0	2	0	0
39	6	1	1	0	0	0	0	0
39	7	1	2	0	0	2	0	0
39	8	1	2	0	0	0	0	0
39	9	1	1	1	0	0	0	0
39	12	1	2	0	0	0	0	0
39	13	1	1	0	0	1	0	0
40	1	1	2	0	1	0	0	0
40	2	1	1	0	0	0	0	0
40	3	1	1	0	0	0	0	0
40	4	1	2	0	0	0	0	0
40	5	1	1	0	0	0	0	0
40	6	1	2	0	0	0	0	0
40	7	1	1	0	0	0	0	0
40	8	1	1	0	0	0	0	0
40	9	1	1	0	0	0	0	0
40	12	1	1	0	1	0	0	0
40	13	1	1	0	0	0	0	0
41	1	1	1	0	0	3	2	0
41	2	1	1	0	0	3	2	0
41	3	1	2	0	0	1	0	0
41	4	1	1	0	0	0	0	0
41	5	1	2	0	0	0	0	0
41	6	1	1	1	0	3	4	0
41	7	1	1	0	0	3	2	0
41	8	1	2	0	0	0	0	0
41	9	1	1	0	1	0	0	0
41	10	1	1	0	0	0	0	0
41	13	1	2	0	0	0	0	0
42	1	1	1	0	0	0	0	0
42	2	1	2	0	0	3	1	0
42	3	1	1	0	0	0	0	0
42	4	1	1	0	0	0	0	0
42	5	1	1	0	0	0	0	0
42	6	1	1	0	0	0	0	0
42	7	1	1	0	0	0	0	0
42	8	1	1	0	0	0	0	0
42	9	1	2	0	0	0	0	0
42	10	1	2	0	0	0	0	0
42	13	1	2		0	0	0	0
43	1	1	1	0	0	0	0	0
43	2	1	2	0	0	0	0	0
43	3	1	2	0	0	0	0	0
43	4	1	2	0	0	0	0	0
43	5	1	2	0	0	0	0	0
43	6	1	1	0	0	2	0	0
43	7	1	1	0	0	0	0	0
43	8	1	1	0	0	0	0	0
43	9	1	1	0	0	0	0	0
43	10	1	2	0	0	0	0	0
43	13	1	1	0	0	0	0	0
44	1	1	1	0	0	0	0	0
44	2	1	2	0	0	0	0	0
44	3	1	2	0	0	1	0	0
44	4	1	2	0	0	0	0	0
44	5	1	2	0	0	0	0	0
44	6	1	2	0	0	0	0	0
44	7	1	2	0	0	0	0	0
44	8	1	2	1	0	3	4	0
44	9	1	2	0	0	0	0	0
44	10	1	2	0	0	0	0	0
44	13	1	1	0	0	1	0	0
45	1	1	2	0	0	2	0	0
45	2	1	2	0	0	0	0	0
45	3	1	1	0	0	2	0	0
45	4	1	2	0	0	3	1	0
45	5	1	1	0	0	0	0	0
45	6	1	1	0	0	2	0	0
45	7	1	1	0	0	2	0	0
45	8	1	1	0	0	2	0	0
45	9	1	1	0	0	0	0	0
45	10	1	1	0	0	0	0	0
45	13	1	1	0	0	0	0	0
1	1	2	1	0	0	2	0	0
1	2	2	2	0	0	0	0	0
1	3	2	1	0	0	0	0	0
1	4	2	1	0	0	0	0	0
1	5	2	2	0	0	0	0	0
1	6	2	2	1	0	0	0	0
1	7	2	1	0	0	0	0	0
1	8	2	1	0	0	0	0	0
1	9	2	1	0	0	0	0	0
1	12	2	2	0	0	2	0	0
1	13	2	2	0	0	0	0	0
2	1	2	2	0	0	3	1	0
2	2	2	2	0	0	0	0	0
2	3	2	2	0	0	2	0	0
2	4	2	2	0	0	1	0	0
2	5	2	1	0	0	0	0	0
2	6	2	1	0	0	2	0	0
2	7	2	2	0	0	0	0	0
2	8	2	1	0	0	0	0	0
2	9	2	1	0	0	2	0	0
2	10	2	2	0	0	2	0	0
2	13	2	2	0	0	3	3	0
3	1	2	1	0	0	0	0	0
3	2	2	2	0	0	3	2	0
3	3	2	2	0	0	3	3	0
3	4	2	1	0	0	1	0	0
3	5	2	2	0	0	3	1	0
3	6	2	1	0	0	0	0	0
3	7	2	1	0	0	3	1	0
3	8	2	1	0	0	0	0	0
3	9	2	1	0	0	0	0	0
3	10	2	1	0	0	3	4	0
3	13	2	1	0	0	4	3	0
4	1	2	1	0	0	2	0	0
4	2	2	2	0	0	1	0	0
4	3	2	1	0	0	0	0	0
4	4	2	2	0	0	0	0	0
4	5	2	2	0	0	1	0	0
4	6	2	2	0	0	0	0	0
4	7	2	2	0	0	1	0	0
4	8	2	2	0	1	3	2	0
4	9	2	1	0	0	0	0	0
4	10	2	1	0	0	2	0	0
4	13	2	2	0	0	0	0	0
5	1	2	1	0	0	0	0	0
5	2	2	2	0	0	2	0	0
5	3	2	1	0	0	3	1	0
5	4	2	1	0	0	0	0	0
5	5	2	1	0	0	0	0	0
5	6	2	2	0	0	0	0	0
5	7	2	1	0	0	3	1	0
5	8	2	2	0	0	0	0	0
5	9	2	1	0	0	0	0	0
5	10	2	2	0	0	0	0	0
5	13	2	1	0	0	0	0	0
6	1	2	2	0	0	0	0	0
6	2	2	2	0	0	0	0	0
6	3	2	1	0	1	0	0	0
6	4	2	1	0	1	0	0	0
6	5	2	1	0	0	0	0	0
6	6	2	2	0	0	0	0	0
6	7	2	1	0	0	0	0	0
6	8	2	2	0	0	0	0	0
6	9	2	2	1	1	4	4	0
6	10	2	1	0	0	0	0	0
6	13	2	2	0	0	0	0	0
7	1	2	1	0	0	0	0	0
7	2	2	2	0	0	0	0	0
7	3	2	2	0	0	0	0	0
7	4	2	1	0	0	3	1	0
7	5	2	2	0	0	0	0	0
7	6	2	2	0	0	2	0	1
7	7	2	1	0	0	0	0	0
7	8	2	1	0	0	0	0	0
7	9	2	1	0	0	0	0	0
7	10	2	1	0	0	0	0	0
7	13	2	1	0	0	0	0	0
8	1	2	1	0	0	0	0	0
8	2	2	2	0	1	0	0	0
8	3	2	2	0	0	0	0	0
8	4	2	2	0	0	0	0	0
8	5	2	2	0	0	0	0	0
8	6	2	2	0	0	0	0	0
8	7	2	2	0	0	0	0	0
8	8	2	2	0	0	2	0	0
8	9	2	1	0	0	0	0	0
8	12	2	1	0	0	0	0	0
8	13	2	1	0	0	1	0	0
9	1	2	1	0	0	3	1	0
9	2	2	2	0	0	0	0	0
9	3	2	2	0	0	0	0	0
9	4	2	1	0	0	0	0	0
9	5	2	1	0	0	0	0	0
9	6	2	1	0	0	0	0	0
9	7	2	2	0	0	0	0	0
9	8	2	1	0	0	3	1	0
9	9	2	2	0	0	0	0	0
9	12	2	1	0	0	0	0	0
9	13	2	2	0	0	0	0	0
10	1	2	2	0	0	0	0	0
10	2	2	2	0	0	0	0	0
10	3	2	2	0	0	3	2	0
10	4	2	1	0	0	0	0	0
10	5	2	2	0	0	3	2	0
10	6	2	2	0	0	3	2	0
10	7	2	2	0	0	0	0	0
10	8	2	1	0	0	0	0	0
10	9	2	2	0	0	0	0	0
10	12	2	1	0	0	0	0	0
10	13	2	2	0	0	0	0	0
12	1	2	2	0	0	3	3	0
12	2	2	2	0	0	3	3	0
12	3	2	2	0	0	0	0	0
12	4	2	1	0	0	0	0	0
12	5	2	1	0	0	0	0	0
12	6	2	2	0	1	0	0	0
12	7	2	2	0	0	3	2	0
12	8	2	1	0	0	3	1	0
12	9	2	2	0	0	3	3	0
12	13	2	1	0	0	0	0	0
13	1	2	2	0	0	0	0	0
13	2	2	2	0	0	0	0	0
13	3	2	2	0	0	0	0	0
13	4	2	2	0	0	0	0	0
13	5	2	2	0	0	0	0	0
13	6	2	1	0	0	0	0	1
13	7	2	2	0	0	0	0	0
13	8	2	1	0	0	0	0	0
13	9	2	2	0	0	0	0	0
13	12	2	1	0	0	0	0	0
13	13	2	1	0	0	0	0	0
14	1	2	1	0	0	0	0	0
14	2	2	2	0	0	0	0	0
14	3	2	1	0	0	3	2	0
14	4	2	1	0	0	0	0	0
14	5	2	2	0	1	0	0	0
14	6	2	2	0	0	0	0	0
14	7	2	2	0	0	0	0	0
14	8	2	2	0	0	2	0	0
14	9	2	2	0	1	0	0	0
14	10	2	1	0	0	3	1	0
14	13	2	1	0	0	0	0	0
15	1	2	2	0	0	0	0	0
15	2	2	2	0	0	0	0	0
15	3	2	2	0	0	0	0	0
15	4	2	2	0	0	0	0	0
15	5	2	1	0	0	1	0	0
15	6	2	1	0	0	1	0	0
15	7	2	1	0	0	0	0	0
15	8	2	2	0	0	3	2	0
15	9	2	1	0	0	0	0	0
15	13	2	2	0	0	3	1	0
16	1	2	2	0	0	0	0	0
16	2	2	1	0	0	3	2	0
16	3	2	2	0	0	0	0	0
16	4	2	2	0	0	1	0	0
16	5	2	1	0	1	4	4	0
16	6	2	1	0	0	3	2	0
16	7	2	2	0	0	0	0	0
16	8	2	2	0	0	0	0	0
16	9	2	1	1	0	3	4	0
16	10	2	2	0	0	0	0	0
16	13	2	1	0	0	1	0	0
17	1	2	2	0	0	0	0	0
17	2	2	1	0	0	0	0	0
17	3	2	2	0	0	2	0	0
17	4	2	2	0	0	0	0	0
17	5	2	2	0	0	0	0	0
17	6	2	1	0	0	0	0	0
17	7	2	1	0	0	0	0	0
17	8	2	1	0	0	3	2	0
17	9	2	2	0	0	0	0	0
17	12	2	2	0	0	0	0	0
17	13	2	2	0	0	0	0	0
18	1	2	2	0	0	0	0	0
18	2	2	2	0	0	2	0	0
18	3	2	1	0	0	3	1	0
18	4	2	2	0	0	0	0	0
18	5	2	2	0	0	2	0	0
18	6	2	1	0	0	0	0	0
18	7	2	2	0	0	0	0	0
18	8	2	2	0	0	0	0	0
18	9	2	1	0	0	0	0	0
18	12	2	2	0	0	0	0	0
18	13	2	2	0	0	0	0	0
19	1	2	1	0	0	0	0	0
19	2	2	2	0	0	0	0	0
19	3	2	1	0	0	0	0	0
19	4	2	2	0	0	0	0	0
19	5	2	1	0	0	1	0	0
19	6	2	2	0	0	0	0	0
19	7	2	1	0	0	0	0	0
19	8	2	1	0	0	0	0	0
19	9	2	1	0	0	0	0	1
19	12	2	2	0	0	1	0	0
19	13	2	2	0	0	0	0	0
20	1	2	2	0	0	3	2	0
20	2	2	2	0	0	0	0	0
20	3	2	2	0	0	0	0	0
20	4	2	2	0	0	0	0	0
20	5	2	1	0	0	0	0	0
20	6	2	1	0	0	0	0	0
20	7	2	2	0	0	1	0	0
20	8	2	1	0	0	0	0	0
20	9	2	1	0	0	0	0	0
20	10	2	1	0	0	1	0	0
20	13	2	2	0	0	0	0	0
21	1	2	1	0	0	1	0	0
21	2	2	2	0	0	0	0	0
21	3	2	1	0	0	2	0	0
21	4	2	2	0	0	0	0	0
21	5	2	1	0	0	0	0	0
21	6	2	2	0	0	0	0	0
21	7	2	1	0	0	0	0	0
21	8	2	1	0	0	2	0	0
21	9	2	1	0	0	3	2	0
21	12	2	1	0	0	2	0	0
21	13	2	1	0	0	0	0	0
22	1	2	2	0	0	0	0	0
22	2	2	1	0	0	1	0	0
22	3	2	3	0	0	0	0	0
22	4	2	2	0	0	1	0	0
22	5	2	1	0	0	0	0	0
22	6	2	1	0	0	2	0	0
22	7	2	1	0	0	0	0	0
22	8	2	1	0	0	1	0	0
22	9	2	2	0	0	0	0	0
22	13	2	2	1	0	3	2	0
24	1	2	2	0	0	0	0	0
24	2	2	1	0	0	0	0	0
24	3	2	1	0	0	1	0	0
24	4	2	1	0	0	0	0	0
24	5	2	2	0	0	0	0	0
24	6	2	1	0	0	0	0	0
24	7	2	2	0	0	0	0	0
24	8	2	1	0	0	3	3	0
24	9	2	2	0	0	0	0	0
24	12	2	1	0	0	0	0	0
24	13	2	1	0	0	0	0	0
25	1	2	1	0	0	0	0	0
25	2	2	2	0	0	0	0	0
25	3	2	1	0	0	0	0	0
25	4	2	1	0	0	0	0	0
25	5	2	2	0	0	0	0	0
25	6	2	2	0	0	0	0	0
25	7	2	2	0	0	0	0	0
25	8	2	1	0	0	3	1	0
25	9	2	1	0	0	2	0	0
25	12	2	1	0	0	0	0	0
25	13	2	1	0	0	2	0	0
26	1	2	2	0	0	0	0	0
26	2	2	2	0	0	0	0	0
26	3	2	1	0	0	2	0	0
26	4	2	2	0	0	0	0	0
26	5	2	1	0	0	0	0	0
26	6	2	2	0	0	3	1	0
26	7	2	2	0	0	0	0	0
26	8	2	2	0	0	0	0	0
26	9	2	1	0	0	0	0	0
26	10	2	1	0	0	0	0	0
26	13	2	2	0	0	3	1	0
27	1	2	1	0	0	0	0	0
27	2	2	2	0	0	0	0	0
27	3	2	1	0	0	0	0	0
27	4	2	1	0	0	2	0	0
27	5	2	1	0	0	0	0	0
27	6	2	2	0	0	0	0	0
27	7	2	2	1	0	0	0	0
27	8	2	2	0	0	0	0	0
27	9	2	2	0	0	3	3	0
27	12	2	2	0	1	0	0	0
27	13	2	2	0	0	2	0	0
28	1	2	2	0	0	0	0	0
28	2	2	1	0	0	3	2	0
28	3	2	2	0	0	3	4	0
28	4	2	2	0	0	0	0	0
28	5	2	1	0	0	0	0	0
28	6	2	1	0	0	0	0	0
28	7	2	1	0	0	0	0	0
28	8	2	2	0	0	0	0	0
28	9	2	2	0	0	0	0	0
28	12	2	1	0	0	3	2	0
28	13	2	1	0	0	2	0	0
29	1	2	1	0	0	4	3	0
29	2	2	2	0	0	1	0	0
29	3	2	1	0	0	0	0	0
29	4	2	2	0	0	2	0	0
29	5	2	2	0	0	1	0	0
29	6	2	2	0	0	0	0	0
29	7	2	2	0	0	0	0	0
29	8	2	2	0	0	3	2	0
29	9	2	2	0	0	0	0	0
29	10	2	2	0	0	0	0	0
29	13	2	1	0	0	3	1	0
30	1	2	1	0	0	0	0	0
30	2	2	2	0	0	0	0	0
30	3	2	1	0	0	1	0	0
30	4	2	1	0	0	0	0	0
30	5	2	2	0	0	1	0	0
30	6	2	1	0	0	0	0	0
30	7	2	1	0	0	0	0	0
30	8	2	2	0	0	1	0	0
30	9	2	2	0	2	0	0	0
30	10	2	2	0	0	0	0	0
30	13	2	1	0	0	0	0	0
31	1	2	2	0	0	2	0	0
31	2	2	1	0	0	3	4	0
31	3	2	1	0	0	0	0	0
31	4	2	2	0	0	1	0	0
31	5	2	2	0	0	1	0	0
31	6	2	1	0	0	0	0	0
31	7	2	2	0	0	0	0	0
31	8	2	2	0	0	0	0	0
31	9	2	1	0	0	0	0	0
31	10	2	1	0	0	0	0	0
31	13	2	1	0	0	0	0	0
32	1	2	1	0	0	0	0	0
32	2	2	1	0	0	2	0	0
32	3	2	1	0	0	1	0	0
32	4	2	1	0	0	0	0	1
32	5	2	2	0	0	0	0	0
32	6	2	2	0	0	0	0	0
32	7	2	1	0	0	0	0	0
32	8	2	2	0	0	0	0	0
32	9	2	1	0	0	1	0	0
32	12	2	2	0	0	0	0	0
32	13	2	1	0	0	0	0	0
32	15	2	2
33	1	2	1	0	0	0	0	0
33	2	2	1	0	0	0	0	1
33	3	2	1	0	0	0	0	0
33	4	2	1	0	0	0	0	0
33	5	2	2	0	0	0	0	1
33	6	2	1	0	0	0	0	0
33	7	2	1	0	0	0	0	0
33	8	2	1	0	0	0	0	0
33	9	2	1	0	0	0	0	0
33	12	2	1	0	0	0	0	0
33	13	2	2	0	0	0	0	0
35	1	2	2	0	0	0	0	0
35	2	2	2	0	0	1	0	0
35	3	2	1	0	0	0	0	0
35	4	2	1	0	0	0	0	0
35	5	2	1	0	0	3	3	0
35	6	2	1	0	0	0	0	0
35	7	2	2	0	0	0	0	0
35	8	2	2	1	0	3	1	0
35	9	2	2	0	0	0	0	0
35	11	2	1	0	0	1	0	0
35	13	2	1	0	0	0	0	0
36	1	2	2	0	0	0	0	0
36	2	2	1	0	0	0	0	0
36	3	2	1	0	0	0	0	0
36	4	2	2	0	0	0	0	0
36	5	2	2	0	0	0	0	0
36	6	2	2	0	0	1	0	0
36	7	2	1	0	0	0	0	0
36	8	2	2	0	0	0	0	0
36	9	2	2	0	0	0	0	0
36	10	2	1	0	0	0	0	0
36	13	2	2	0	1	1	0	0
37	1	2	2	0	0	0	0	0
37	2	2	1	0	0	0	0	0
37	3	2	2	0	0	2	0	0
37	4	2	2	0	0	1	0	0
37	5	2	2	0	1	0	0	0
37	6	2	1	0	0	0	0	0
37	7	2	2	0	0	0	0	0
37	8	2	2	0	0	0	0	0
37	9	2	2	0	0	2	0	0
37	10	2	1	0	0	0	0	0
37	13	2	2	0	0	0	0	0
38	1	2	1	0	0	0	0	0
38	2	2	2	0	0	1	0	0
38	3	2	1	0	0	2	0	0
38	4	2	1	0	0	1	0	0
38	5	2	1	0	0	0	0	0
38	6	2	2	0	0	0	0	0
38	7	2	2	0	0	0	0	0
38	8	2	1	0	0	0	0	0
38	9	2	1	0	0	0	0	0
38	13	2	1	0	0	0	0	0
38	14	2	2	0	0	0	0	0
39	1	2	1	0	0	0	0	0
39	2	2	2	0	0	0	0	0
39	3	2	2	0	0	0	0	0
39	4	2	1	0	0	1	0	0
39	5	2	2	0	0	3	4	0
39	6	2	1	0	0	0	0	0
39	7	2	2	0	0	3	3	0
39	8	2	2	0	0	0	0	0
39	9	2	1
39	12	2	2	0	0	2	0	0
39	13	2	1	0	0	0	0	0
40	1	2	2	0	1	0	0	0
40	2	2	1	0	0	0	0	0
40	3	2	1	0	1	0	0	0
40	4	2	2	0	0	0	0	0
40	5	2	1	0	1	0	0	0
40	6	2	2	0	1	0	0	0
40	7	2	1	0	0	0	0	0
40	8	2	1	0	0	0	0	0
40	9	2	1	0	0	1	0	0
40	12	2	1	0	1	0	0	0
40	13	2	1	0	0	0	0	0
41	1	2	1	0	0	0	0	0
41	2	2	1	0	0	3	1	0
41	3	2	2	0	0	0	0	0
41	4	2	1	0	0	0	0	0
41	5	2	2	0	0	2	0	0
41	6	2	1	1	0	3	2	0
41	7	2	1	0	0	0	0	0
41	8	2	2	0	0	0	0	0
41	9	2	1	0	1	0	0	0
41	10	2	1	0	0	0	0	0
41	13	2	2	0	0	0	0	0
42	1	2	1	0	0	0	0	0
42	2	2	2	0	0	0	0	0
42	3	2	1	0	0	2	0	0
42	4	2	1	0	0	0	0	0
42	5	2	1	0	0	0	0	0
42	6	2	1	0	0	0	0	0
42	7	2	1	0	0	0	0	0
42	8	2	1	0	0	0	0	0
42	9	2	2	0	0	0	0	0
42	10	2	2	0	0	0	0	0
42	13	2	2	0	0	0	0	0
43	1	2	1	0	0	0	0	0
43	2	2	2	0	0	3	1	0
43	3	2	2	0	0	3	3	0
43	4	2	2	0	0	1	0	0
43	5	2	2	0	0	0	0	0
43	6	2	1	0	0	0	0	0
43	7	2	1	0	0	0	0	0
43	8	2	1	0	0	2	0	0
43	9	2	1	0	0	0	0	0
43	10	2	2	0	0	1	0	0
43	13	2	1	0	0	0	0	0
44	1	2	1	0	0	0	0	0
44	2	2	2	0	0	3	1	0
44	3	2	2	0	0	0	0	0
44	4	2	2	0	0	0	0	0
44	5	2	2	0	0	1	0	0
44	6	2	2	0	0	0	0	0
44	7	2	2	0	0	2	0	0
44	8	2	2	1	0	3	4	0
44	9	2	2	0	0	0	0	0
44	10	2	2	0	0	3	3	0
44	13	2	1	0	0	0	0	0
45	1	2	2	0	0	3	1	0
45	2	2	2	0	0	0	0	0
45	3	2	1	0	0	0	0	0
45	4	2	2	0	0	2	0	0
45	5	2	1	0	0	0	0	0
45	6	2	1	0	0	0	0	0
45	7	2	1	0	0	3	1	0
45	8	2	1	0	0	2	0	0
45	9	2	1	0	0	0	0	0
45	10	2	1	0	0	1	0	0
45	13	2	1	0	0	0	0	0
1	1	3	1	0	0	3	3	0
1	2	3	2	0	0	0	0	0
1	3	3	1	0	0	0	0	0
1	4	3	1	0	0	0	0	0
1	5	3	2	0	0	0	0	0
1	6	3	2	1	0	0	0	0
1	7	3	1	0	0	0	0	0
1	8	3	1	0	0	0	0	0
1	9	3	1	0	0	0	0	0
1	12	3	2	0	0	0	0	0
1	13	3	2	0	0	0	0	0
2	1	3	2	0	0	0	0	0
2	2	3	2	0	0	0	0	0
2	3	3	2	0	0	1	0	0
2	4	3	2	0	0	0	0	0
2	5	3	1	0	0	0	0	0
2	6	3	1	0	0	2	0	0
2	7	3	2	0	0	3	2	0
2	8	3	1	0	0	0	0	0
2	9	3	1	0	0	0	0	0
2	10	3	2	0	0	0	0	0
2	13	3	2	0	0	0	0	0
3	1	3	1	0	0	0	0	0
3	2	3	2	0	0	1	0	0
3	3	3	2	0	0	3	2	0
3	4	3	1	1	0	3	3	0
3	5	3	2	0	0	0	0	0
3	6	3	1	0	0	0	0	0
3	7	3	1	0	0	3	1	0
3	8	3	1	0	0	4	3	0
3	9	3	1	0	0	1	0	0
3	10	3	1	0	0	3	4	0
3	13	3	1	1	0	4	4	0
4	1	3	1	0	0	0	0	0
4	2	3	2	0	0	0	0	0
4	3	3	1	0	0	2	0	0
4	4	3	2	0	0	1	0	0
4	5	3	2	0	0	0	0	0
4	6	3	2	0	0	0	0	0
4	7	3	2	0	0	3	1	0
4	8	3	2	0	0	2	0	0
4	9	3	1	0	0	0	0	0
4	10	3	1	0	0	1	0	0
4	13	3	2	0	0	0	0	0
5	1	3	1	0	0	0	0	0
5	2	3	2	0	0	0	0	0
5	3	3	1	0	0	1	0	0
5	4	3	1	0	0	0	0	0
5	5	3	1	0	0	0	0	0
5	6	3	2	0	0	2	0	0
5	7	3	1	0	0	0	0	0
5	8	3	2	0	0	0	0	0
5	9	3	1	0	0	0	0	0
5	10	3	2	0	0	0	0	0
5	13	3	1	0	0	0	0	0
6	1	3	2	0	0	0	0	0
6	2	3	2	0	0	0	0	0
6	3	3	1	0	1	0	0	0
6	4	3	1	0	1	0	0	0
6	5	3	1	0	0	0	0	0
6	6	3	2	0	0	0	0	0
6	7	3	1	0	0	0	0	0
6	8	3	2	0	0	0	0	0
6	9	3	2	1	1	4	4	1
6	10	3	1	0	0	2	0	0
6	13	3	2	0	0	0	0	0
7	1	3	1	0	0	2	0	0
7	2	3	2	0	0	0	0	0
7	3	3	2	0	0	0	0	0
7	4	3	1	0	0	0	0	0
7	5	3	2	0	0	0	0	0
7	6	3	2	0	0	0	0	0
7	7	3	1	0	0	0	0	0
7	8	3	1	0	0	0	0	0
7	9	3	1	0	0	0	0	0
7	10	3	1	0	0	2	0	0
7	13	3	1	0	0	0	0	0
8	1	3	1	0	0	0	0	0
8	2	3	2	0	1	0	0	0
8	3	3	2	0	0	3	1	0
8	4	3	2	0	0	0	0	0
8	5	3	2	0	0	0	0	0
8	6	3	2	0	0	0	0	0
8	7	3	2	0	0	0	0	0
8	8	3	2	0	1	1	0	0
8	9	3	1	0	0	0	0	0
8	12	3	1	0	0	0	0	0
8	13	3	1	0	0	0	0	0
9	1	3	1	0	0	3	1	0
9	2	3	2	0	0	0	0	0
9	3	3	2	0	0	3	1	0
9	4	3	1	0	0	3	1	0
9	5	3	1	0	0	2	0	0
9	6	3	1	0	0	2	0	0
9	7	3	2	0	0	0	0	0
9	8	3	1	0	0	3	1	0
9	9	3	2	0	0	2	0	0
9	12	3	1	0	0	0	0	0
9	13	3	2	0	0	0	0	0
10	1	3	2	0	0	0	0	0
10	2	3	2	0	0	3	1	0
10	3	3	2		0	3	1	0
10	4	3	1	0	0	0	0	0
10	5	3	2	0	0	3	4	0
10	6	3	2	0	0	0	0	0
10	7	3	2	0	0	2	0	0
10	8	3	1	0	0	0	0	0
10	9	3	2	0	0	0	0	0
10	12	3	1	0	0	0	0	0
10	13	3	2	0	0	1	0	0
12	1	3	2		0	0	0	0
12	2	3	2
12	3	3	2	0	0	0	0	0
12	4	3	1	0	0	0	0	0
12	5	3	1	0	1	0	0	0
12	6	3	2	1	1	0	0	0
12	7	3	2	0	0	0	0	0
12	8	3	1	0	0	2	0	0
12	9	3	2	0	0	1	0	0
12	13	3	1	0	0	2	0	0
13	1	3	2	0	0	3	1	0
13	2	3	2	0	0	0	0	0
13	3	3	2	0	0	0	0	0
13	4	3	2	0	0	3	1	0
13	5	3	2	0	0	2	0	0
13	6	3	1	0	0	0	0	0
13	7	3	2	0	0	0	0	0
13	8	3	1	0	0	0	0	0
13	9	3	2	0	0	2	0	0
13	12	3	1	0	0	1	0	0
13	13	3	1	0	0	0	0	0
14	1	3	1	0	0	3	2	0
14	2	3	2	0	0	0	0	0
14	3	3	1	0	0	0	0	0
14	4	3	1	0	0	3	1	0
14	5	3	2	0	1	0	0	0
14	6	3	2	0	0	0	0	0
14	7	3	2	0	0	0	0	0
14	8	3	2	0	0	0	0	0
14	9	3	2	0	1	0	0	0
14	10	3	1	0	0	0	0	0
14	13	3	1	0	0	2	0	0
15	1	3	2	0	0	0	0	0
15	2	3	2	0	0	3	1	0
15	3	3	2	0	0	0	0	0
15	4	3	2	0	0	0	0	0
15	5	3	1	0	0	2	0	0
15	6	3	1	0	0	0	0	0
15	7	3	1	0	0	2	1	0
15	8	3	2	0	0	0	0	0
15	9	3	1	0	0	0	0	0
15	13	3	2	0	0	0	0	0
16	1	3	2	1	0	0	0	0
16	2	3	1	0	0	0	0	0
16	3	3	2	0	1	0	0	0
16	4	3	2	0	0	0	0	0
16	5	3	1	0	1	3	2	0
16	6	3	1	0	0	0	0	0
16	7	3	2	0	0	3	1	0
16	8	3	2	0	0	0	0	0
16	9	3	1	1	0	0	0	0
16	10	3	2	1	0	0	0	0
16	13	3	1	0	0	0	0	0
17	1	3	2	1	0	0	0	0
17	2	3	1	0	0	1	0	0
17	3	3	2	1	0	0	0	0
17	4	3	2	0	0	0	0	0
17	5	3	2	0	0	0	0	0
17	6	3	1	0	0	0	0	0
17	7	3	1	0	0	0	0	0
17	8	3	1	0	0	0	0	0
17	9	3	2	0	0	0	0	0
17	12	3	2	0	0	1	0	0
17	13	3	2	0	0	1	0	0
18	1	3	2	0	0	3	2	0
18	2	3	2	1	0	3	2	0
18	3	3	1	0	0	3	3	0
18	4	3	2	0	0	0	0	0
18	5	3	2	0	0	0	0	0
18	6	3	1	1	0	0	0	0
18	7	3	2	0	0	0	0	1
18	8	3	2	0	0	0	0	0
18	9	3	1	0	0	0	0	0
18	12	3	2	0	0	0	0	0
18	13	3	2	0	0	0	0	0
19	1	3	1	0	0	0	0	0
19	2	3	2	0	0	1	0	0
19	3	3	1	0	0	0	0	0
19	4	3	2	0	0	0	0	0
19	5	3	1	0	0	2	0	0
19	6	3	2	0	0	0	0	0
19	7	3	1	0	0	0	0	0
19	8	3	1	0	0	0	0	0
19	9	3	1	0	0	0	0	0
19	12	3	2	0	0	0	0	0
19	13	3	2	0	0	0	0	0
20	1	3	2	0	0	0	0	0
20	2	3	2	0	0	2	0	0
20	3	3	2	0	0	1	0	0
20	4	3	2	0	0	0	0	0
20	5	3	1	0	0	0	0	0
20	6	3	1	0	0	2	0	0
20	7	3	2	0	0	0	0	0
20	8	3	1	0	0	0	0	0
20	9	3	1	0	0	0	0	0
20	10	3	1	0	0	0	0	0
20	13	3	2	0	0	0	0	0
21	1	3	1	0	0	0	0	0
21	2	3	2	0	0	2	0	0
21	3	3	1	0	0	0	0	0
21	4	3	2	0	0	3	1	0
21	5	3	1	0	0	0	0	0
21	6	3	2	0	0	2	0	0
21	7	3	1	0	0	2	0	0
21	8	3	1	0	0	3	1	0
21	9	3	1	0	0	3	3	0
21	12	3	1	0	0	0	0	0
21	13	3	1	0	0	0	0	0
22	1	3	2	1	0	0	0	0
22	2	3	1	0	0	0	0	0
22	3	3	3	1	0	0	0	0
22	4	3	2	0	0	0	0	0
22	5	3	1	1	0	0	0	0
22	6	3	1	0	0	0	0	0
22	7	3	1	0	0	0	0	0
22	8	3	1	0	0	0	0	0
22	9	3	2	1	0	0	0	0
22	13	3	2	1	1	3	3	1
24	1	3	2	1	0	3	2	0
24	2	3	1	0	0	3	1	0
24	3	3	1	0	0	3	2	0
24	4	3	1	0	0	1	0	0
24	5	3	2	0	0	3	2	0
24	6	3	1	0	0	1	0	0
24	7	3	2	0	0	2	0	0
24	8	3	1	0	0	3	4	0
24	9	3	2	0	0	3	2	0
24	12	3	1	0	0	0	0	0
24	13	3	1	0	0	0	0	0
25	1	3	1	0	0	0	0	0
25	2	3	2	0	0	0	0	0
25	3	3	1	0	0	0	0	0
25	4	3	1	0	0	0	0	0
25	5	3	2	0	0	0	0	0
25	6	3	2	0	0	0	0	0
25	7	3	2	0	0	0	0	0
25	8	3	1	0	0	0	0	0
25	9	3	1	0	0	0	0	0
25	12	3	1	0	0	0	0	0
25	13	3	1	0	0	2	0	0
26	1	3	2	0	0	0	0	0
26	2	3	2	0	0	0	0	0
26	3	3	1	0	0	2	0	0
26	4	3	2	0	0	0	0	0
26	5	3	1	0	0	0	0	0
26	6	3	2	0	0	0	0	0
26	7	3	2	0	0	0	0	0
26	8	3	2	0	0	2	0	0
26	9	3	1	0	0	1	0	0
26	10	3	1	0	0	1	0	0
26	13	3	2	0	0	2	0	0
27	1	3	1	0	0	0	0	0
27	2	3	2	0	0	0	0	0
27	3	3	1	0	0	2	0	0
27	4	3	1	0	0	2	0	0
27	5	3	1	0	0	0	0	0
27	6	3	2	0	0	1	0	0
27	7	3	2	1	0	3	4	0
27	8	3	2	0	0	0	0	0
27	9	3	2	0	0	0	0	0
27	12	3	2	0	1	1	0	0
27	13	3	2	0	0	2	0	0
28	1	3	2	1	0	0	0	0
28	2	3	1	0	0	3	2	0
28	3	3	2	0	0	3	2	0
28	4	3	2	0	0	0	0	0
28	5	3	1	0	0	0	0	0
28	6	3	1	0	0	0	0	0
28	7	3	1	0	0	2	0	0
28	8	3	2	0	0	0	0	0
28	9	3	2	0	0	1	0	0
28	12	3	1	0	0	0	0	0
28	13	3	1	0	0	0	0	1
29	1	3	1	1	1	2	4	0
29	2	3	2	0	0	0	0	0
29	3	3	1	0	0	2	0	0
29	4	3	2	0	0	0	0	0
29	5	3	2	0	0	0	0	0
29	6	3	2	0	0	0	0	0
29	7	3	2	0	0	0	0	0
29	8	3	2	0	0	3	1	0
29	9	3	2	0	0	1	0	0
29	10	3	2	0	0	0	0	0
29	13	3	1	0	0	0	0	0
30	1	3	1	0	0	0	0	0
30	2	3	2	0	0	3	2	0
30	3	3	1	0	0	0	0	0
30	4	3	1	0	0	0	0	0
30	5	3	2	0	0	1	0	0
30	6	3	1	0	0	0	0	0
30	7	3	1	0	0	0	0	0
30	8	3	2	0	0	0	0	0
30	9	3	2	0	2	0	0	0
30	10	3	2	0	0	3	1	0
30	13	3	1	0	0	0	0	0
31	1	3	2	1	0	0	0	0
31	2	3	1	0	0	0	0	0
31	3	3	1	0	0	0	0	0
31	4	3	2	0	0	0	0	0
31	5	3	2	0	0	3	2	0
31	6	3	1	0	0	1	0	0
31	7	3	2	0	0	0	0	0
31	8	3	2	0	0	0	0	0
31	9	3	1	0	0	1	0	0
31	10	3	1		0	0	0	0
31	13	3	1	0	0	0	0	0
32	1	3	1	0	0	0	0	1
32	2	3	1	0	0	1	0	0
32	3	3	1	0	0	1	0	0
32	4	3	1	0	0	0	0	0
32	5	3	2	0	0	0	0	0
32	6	3	2	0	0	0	0	0
32	7	3	1	0	0	0	0	0
32	8	3	2	0	0	2	2	0
32	9	3	1	0	0	0	0	0
32	12	3	2	0	0	0	0	0
32	13	3	1	0	0	0	0	0
32	15	3	2
33	1	3	1	0	0	0	0	0
33	2	3	1	0	0	0	0	0
33	3	3	1	0	0	0	0	0
33	4	3	1	0	0	0	0	0
33	5	3	2	0	0	3	2	0
33	6	3	1	0	0	1	0	0
33	7	3	1	0	0	0	0	0
33	8	3	1	0	0	3	1	0
33	9	3	1	0	0	3	1	0
33	12	3	1	0	0	0	0	0
33	13	3	2	0	0	0	0	0
35	1	3	2	0	0	3	2	0
35	2	3	2	0	0	0	0	0
35	3	3	1	0	0	0	0	0
35	4	3	1	0	0	2	0	0
35	5	3	1	0	0	3	2	0
35	6	3	1	0	0	3	3	0
35	7	3	2	1	0	3	2	0
35	8	3	2	0	0	3	2	0
35	9	3	2	0	0	3	1	0
35	11	3	1	1	0	0	0	0
35	13	3	1
36	1	3	2	0	0	0	0	0
36	2	3	1	0	0	3	1	0
36	3	3	1	1	0	3	2	0
36	4	3	2	0	0	0	0	0
36	5	3	2	0	0	0	0	0
36	6	3	2	0	0	0	0	0
36	7	3	1	0	0	0	0	0
36	8	3	2	0	0	1	0	0
36	9	3	2	0	0	2	0	0
36	10	3	1	0	0	2	0	0
36	13	3	2	0	1	0	0	0
37	1	3	2	0	0	0	0	0
37	2	3	1	0	0	0	0	0
37	3	3	2	0	0	0	0	0
37	4	3	2	0	0	0	0	0
37	5	3	2	0	1	0	0	0
37	6	3	1	0	0	0	0	0
37	7	3	2	0	0	0	0	0
37	8	3	2	0	0	3	2	0
37	9	3	2	0	0	1	0	0
37	10	3	1	0	0	0	0	0
37	13	3	2	0	0	0	0	0
38	1	3	1	0	0	0	0	0
38	2	3	2	0	0	0	0	0
38	3	3	1	0	0	0	0	0
38	4	3	1	0	0	0	0	0
38	5	3	1	0	0	0	0	0
38	6	3	2	0	0	0	0	0
38	7	3	2	0	0	1	0	0
38	8	3	1	0	0	1	0	0
38	9	3	1	0	0	0	0	0
38	13	3	1	0	0	0	0	0
38	14	3	2	0	0	0	0	0
39	1	3	1	1	0	0	0	0
39	2	3	2	0	0	0	0	0
39	3	3	2	0	0	0	0	0
39	4	3	1	0	0	1	0	0
39	5	3	2	0	0	0	0	0
39	6	3	1	0	0	0	0	0
39	7	3	2	1	0	3	2	0
39	8	3	2	0	0	0	0	0
39	9	3	1
39	12	3	2	0	0	0	0	0
39	13	3	1	0	0	0	0	0
40	1	3	2	0	1	0	0	0
40	2	3	1	0	0	0	0	0
40	3	3	1	0	0	1	0	0
40	4	3	2	0	0	0	0	0
40	5	3	1	1	0	3	2	0
40	6	3	2	1	0	3	1	0
40	7	3	1	0	0	1	0	0
40	8	3	1	0	0	1	0	0
40	9	3	1	0	0	0	0	0
40	12	3	1	0	1	0	0	0
40	13	3	1	0	0	3	3	0
41	1	3	1	0	0	0	0	0
41	2	3	1	1	0	3	3	0
41	3	3	2	0	0	0	0	0
41	4	3	1	0	0	3	2	0
41	5	3	2	0	0	0	0	0
41	6	3	1	0	0	1	0	0
41	7	3	1	0	0	0	0	0
41	8	3	2	0	1	0	0	0
41	9	3	1	0	1	0	0	0
41	10	3	1	0	0	3	1	0
41	13	3	2	0	0	0	0	0
42	1	3	1	0	0	0	0	0
42	2	3	2	0	0	0	0	0
42	3	3	1	0	0	0	0	0
42	4	3	1	0	0	2	0	0
42	5	3	1	0	0	0	0	0
42	6	3	1	1	1	3	2	0
42	7	3	1	0	0	2	0	0
42	8	3	1	0	0	0	0	0
42	9	3	2	0	0	1	0	0
42	10	3	2	1	0	0	0	0
42	13	3	2	0	0	0	0	0
43	1	3	1	0	0	0	0	0
43	2	3	2	0	0	0	0	0
43	3	3	2	0	0	0	0	0
43	4	3	2	0	0	0	0	0
43	5	3	2	0	0	0	0	0
43	6	3	1	0	0	0	0	0
43	7	3	1	0	0	0	0	0
43	8	3	1
43	9	3	1	0	0	0	0	0
43	10	3	2	0	1	0	0	0
43	13	3	1	1	0	0	0	0
44	1	3	1	0	0	0	0	0
44	2	3	2	1	0	1	0	0
44	3	3	2	0	0	0	0	0
44	4	3	2	0	0	0	0	0
44	5	3	2	0	0	1	0	0
44	6	3	2	0	0	0	0	0
44	7	3	2	1	1	3	4	0
44	8	3	2	0	0	0	0	0
44	9	3	2	0	0	0	0	0
44	10	3	2	0	0	0	0	0
44	13	3	1	0	0	2	0	0
45	1	3	2	0	0	0	0	0
45	2	3	2	1	0	1	0	0
45	3	3	1	0	0	3	1	0
45	4	3	2	1	0	3	2	0
45	5	3	1	0	0	0	0	0
45	6	3	1	0	0	0	0	0
45	7	3	1	0	0	1	0	0
45	8	3	1	0	0	0	0	0
45	9	3	1	0	0	0	0	0
45	10	3	1	0	0	2	0	0
45	13	3	1	0	0	0	0	0
1	1	4	1	0	0	3	2	0
1	2	4	2	0	0	0	0	0
1	3	4	1	0	0	0	0	0
1	4	4	1	0	0	0	0	0
1	5	4	2	0	0	0	0	0
1	6	4	2	1	0	1	0	0
1	7	4	1
1	8	4	1	0	0	0	0	0
1	9	4	1	0	0	0	0	0
1	12	4	2	0	0	0	0	0
1	13	4	2	0	0	1	0	0
2	1	4	2	0	0	1	0	0
2	2	4	2	0	0	0	0	0
2	3	4	2	1	0	1	0	0
2	4	4	2	0	0	1	0	0
2	5	4	1	0	0	3	1	0
2	6	4	1	0	0	2	0	0
2	7	4	2	0	0	1	0	0
2	8	4	1	0	0	0	0	0
2	9	4	1	0	0	1	0	0
2	10	4	2	0	0	3	1	0
2	13	4	2	0	0	2	0	0
3	1	4	1	0	0	3	1	0
3	2	4	2	0	0	0	0	0
3	3	4	2	0	0	3	2	0
3	4	4	1	0	0	3	1	0
3	5	4	2	0	0	0	0	0
3	6	4	1	0	0	0	0	0
3	7	4	1	0	0	0	0	0
3	8	4	1	0	0	1	0	0
3	9	4	1	0	0	0	0	0
3	10	4	1	1	1	4	3	0
3	13	4	1	0	0	3	2	0
4	1	4	1	0	0	0	0	0
4	2	4	2	0	0	0	0	0
4	3	4	1	0	0	0	0	0
4	4	4	2	0	0	0	0	0
4	5	4	2	0	0	0	0	0
4	6	4	2	0	0	0	0	0
4	7	4	2	0	0	0	0	0
4	8	4	2	0	0	2	0	0
4	9	4	1	0	0	0	0	0
4	10	4	1	0	0	2	0	0
4	13	4	2	0	0	0	0	0
5	1	4	1	0	0	0	0	0
5	2	4	2	0	0	0		0
5	3	4	1	0	0	0	2	0
5	4	4	1	0	0	1	1	0
5	5	4	1	0	0	0	0	0
5	6	4	2	0	0	0	1	0
5	7	4	1	0	0	0	0	0
5	8	4	2	0	0	0	0	0
5	9	4	1	0	0	0	0	0
5	10	4	2	0	0	0	0	0
5	13	4	1	0	0	0	0	0
6	1	4	2	0	1	1	0	0
6	2	4	2	0	0	0	0	0
6	3	4	1	0	0	0	0	0
6	4	4	1	0	1	0	0	0
6	5	4	1	0	0	0	0	0
6	6	4	2	0	0	2	0	0
6	7	4	1	0	0	0	0	0
6	8	4	2	0	0	0	0	0
6	9	4	2
6	10	4	1	0	0	0	0	0
6	13	4	2	0	0	0	0	0
7	1	4	1	0	0	2	0	0
7	2	4	2	0	0	0	0	0
7	3	4	2	0	0	0	0	0
7	4	4	1	0	0	2	0	0
7	5	4	2	0	0	2	0	0
7	6	4	2	0	0	0	0	0
7	7	4	1	0	0	3	2	0
7	8	4	1	0	0	0	0	0
7	9	4	1	0	0	0	0	0
7	10	4	1	0	0	0	0	0
7	13	4	1	0	0	2	0	0
8	1	4	1	0	0	0	0	0
8	2	4	2	0	1	2	0	0
8	3	4	2	0	0	0	0	0
8	4	4	2	0	0	0	0	0
8	5	4	2	0	0	0	0	0
8	6	4	2	0	0	0	0	0
8	7	4	2	0	0	0	0	0
8	8	4	2	0	0	2	0	0
8	9	4	1	0	0	0	0	0
8	12	4	1	0	0	2	0	0
8	13	4	1	0	0	2	0	0
9	1	4	1	0	0	0	0	0
9	2	4	2	0	0	1	0	0
9	3	4	2	0	0	0	0	0
9	4	4	1	0	0	0	0	0
9	5	4	1	0	0	0	0	0
9	6	4	1	0	0	0	0	0
9	7	4	2	0	0	0	0	0
9	8	4	1	0	0	2	0	0
9	9	4	2	0	0	0	0	0
9	12	4	1	0	0	0	0	0
9	13	4	2	0	0	0	0	0
10	1	4	2	0	0	0	0	0
10	2	4	2	0	0	0	0	0
10	3	4	2	0	0	2	0	0
10	4	4	1	0	0	0	0	0
10	5	4	2	0	0	2	0	0
10	6	4	2	0	0	0	0	0
10	7	4	2	0	0	0	0	0
10	8	4	1	0	0	0	0	0
10	9	4	2	0	0	2	0	0
10	12	4	1	1	0	0	0	0
10	13	4	2	0	0	0	0	0
12	1	4	2	0	0	3	2	0
12	2	4	2
12	3	4	2	0	0	2	0	0
12	4	4	1	0	0	0	0	0
12	5	4	1	0	0	0	0	0
12	6	4	2	0	1	2	0	0
12	7	4	2	1	0	0	0	0
12	8	4	1	0	0	0	0	0
12	9	4	2	0	0	2	0	0
12	13	4	1	0	0	0	0	0
13	1	4	2	0	0	0	0	0
13	2	4	2	0	0	0	0	0
13	3	4	2	0	0	0	0	0
13	4	4	2	0	0	0	0	0
13	5	4	2	0	0	0	0	0
13	6	4	1	0	0	0	0	0
13	7	4	2	0	0	0	0	0
13	8	4	1	0	0	0	0	0
13	9	4	2	0	0	0	0	0
13	12	4	1	0	0	0	0	0
13	13	4	1	0	0	0	0	0
14	1	4	1	0	0	0	0	0
14	2	4	2	0	0	0	0	0
14	3	4	1	0	0	3	2	0
14	4	4	1	0	0	2	0	0
14	5	4	2	0	0	0	0	0
14	6	4	2	0	0	2	0	0
14	7	4	2	0	0	1	0	0
14	8	4	2	0	0	0	0	0
14	9	4	2	0	1	0	0	0
14	10	4	1	0	0	0	0	0
14	13	4	1	0	0	0	0	0
15	1	4	2	0	0	1	0	0
15	2	4	2	0	0	3	1	0
15	3	4	2	0	0	1	0	0
15	4	4	2	0	0	2	0	0
15	5	4	1	0	0	3	1	0
15	6	4	1	0	0	3	1	0
15	7	4	1	0	0	0	0	0
15	8	4	2	0	0	2	0	0
15	9	4	1	0	0	0	0	0
15	13	4	2	0	0	0	0	0
16	1	4	2	0	0	0	0	0
16	2	4	1	0	0	0	0	0
16	3	4	2	0	0	0	0	0
16	4	4	2	0	0	0	0	0
16	5	4	1	0	0	0	0	0
16	6	4	1	0	1	0	0	0
16	7	4	2	0	0	3	1	0
16	8	4	2	0	0	3	3	0
16	9	4	1	0	0	2	0	0
16	10	4	2	0	0	0	0	0
16	13	4	1	0	0	1	0	0
17	1	4	2	1	0	0	0	0
17	2	4	1	0	0	0	0	0
17	3	4	2	0	0	1	0	0
17	4	4	2	0	0	0	0	0
17	5	4	2	0	0	2	0	0
17	6	4	1	0	0	2	0	0
17	7	4	1	0	0	0	0	0
17	8	4	1	0	0	1	0	0
17	9	4	2	0	0	2	0	0
17	12	4	2	0	0	0	0	0
17	13	4	2	0	0	0	0	0
18	1	4	2	0	0	1	0	0
18	2	4	2	0	0	3	0	0
18	3	4	1	1	0	3	0	0
18	4	4	2	0	0	3	0	0
18	5	4	2	0	0	2	0	0
18	6	4	1	0	0	3	0	0
18	7	4	2	0	0	2	0	0
18	8	4	2	0	0	2	0	0
18	9	4	1	0	0	0	0	0
18	12	4	2	0	0	0	0	0
18	13	4	2	0	0	2	0	0
19	1	4	1	0	0	0	0	0
19	2	4	2	0	0	0	0	0
19	3	4	1	0	0	2	0	0
19	4	4	2	0	0	0	0	0
19	5	4	1	0	0	0	0	0
19	6	4	2	0	0	0	0	0
19	7	4	1	0	0	0	0	0
19	8	4	1	0	0	0	0	0
19	9	4	1	0	0	3	4	0
19	12	4	2	0	0	0	0	0
19	13	4	2	0	0	0	0	0
20	1	4	2	0	0	2	0	0
20	2	4	2	0	0	0	0	0
20	3	4	2	0	0	0	0	0
20	4	4	2	0	0	0	0	0
20	5	4	1	0	0	3	1	0
20	6	4	1	0	0	2	0	0
20	7	4	2	0	0	0	0	0
20	8	4	1	0	0	0	0	0
20	9	4	1	0	0	0	0	0
20	10	4	1	0	0	2	0	0
20	13	4	2	0	0	0	0	0
21	1	4	1	0	0	0	0	0
21	2	4	2	1	0	3	1	0
21	3	4	1	0	0	0	0	0
21	4	4	2	0	0	3	1	0
21	5	4	1	0	0	0	0	0
21	6	4	2	0	0	3	1	0
21	7	4	1	0	0	0	0	0
21	8	4	1	0	0	0	0	0
21	9	4	1	0	0	2	0	0
21	12	4	1	0	0	0	0	0
21	13	4	1	0	0	0	0	0
22	1	4	2	1	0	0	0	0
22	2	4	1	0	0	0	0	0
22	3	4	3	1	0	0	0	0
22	4	4	2	0	0	2	0	0
22	5	4	1	0	0	1	0	0
22	6	4	1	0	0	0	0	0
22	7	4	1	0	0	0	0	0
22	8	4	1	0	0	0	0	0
22	9	4	2	1	0	3	2	0
22	13	4	2
24	1	4	2	1	0	3	1	0
24	2	4	1	0	0	0	0	0
24	3	4	1	0	0	3	2	0
24	4	4	1	0	0	3	1	0
24	5	4	2	0	0	2	0	0
24	6	4	1	0	0	2	0	0
24	7	4	2	0	0	2	0	0
24	8	4	1	0	0	3	3	0
24	9	4	2	0	0	0	0	0
24	12	4	1	0	0	0	0	0
24	13	4	1	0	0	0	0	0
25	1	4	1	0	0	0	0	0
25	2	4	2	0	0	1	0	0
25	3	4	1	0	0	3	0	0
25	4	4	1	0	0	0	0	0
25	5	4	2	0	0	1	0	0
25	6	4	2	0	0	1	0	0
25	7	4	2	0	0	0	0	0
25	8	4	1	0	0	3	1	0
25	9	4	1	0	0	3	1	0
25	12	4	1	0	0	1	0	0
25	13	4	1	0	0	0	0	0
26	1	4	2	0	0	0	0	0
26	2	4	2	0	0	3	2	0
26	3	4	1	0	0	3	3	0
26	4	4	2	0	0	0	0	0
26	5	4	1	0	0	3	2	0
26	6	4	2	0	0	0	0	0
26	7	4	2	0	0	2	0	0
26	8	4	2	0	0	0	0	0
26	9	4	1	0	0	0	0	0
26	10	4	1	0	0	0	0	0
26	13	4	2	0	0	3	1	0
27	1	4	1	0	0	2	0	0
27	2	4	2	0	0	2	0	0
27	3	4	1	0	0	0	0	0
27	4	4	1	0	0	0	0	0
27	5	4	1	0	0	0	0	0
27	6	4	2	0	0	0	0	0
27	7	4	2	0	0	3	1	0
27	8	4	2	0	0	0	0	0
27	9	4	2	0	0	0	0	0
27	12	4	2	0	1	0	0	0
27	13	4	2	0	0	2	0	0
28	1	4	2	0	0	0	0	0
28	2	4	1	0	0	3	2	0
28	3	4	2	0	0	0	0	0
28	4	4	2	0	0	0	0	0
28	5	4	1	0	0	0	0	0
28	6	4	1	0	0	0	0	0
28	7	4	1	0	0	0	0	0
28	8	4	2	0	0	0	0	0
28	9	4	2	0	0	1	0	0
28	12	4	1	0	0	0	0	0
28	13	4	1	0	0	0	0	0
29	1	4	1	0	1	3	4	0
29	2	4	2	0	0	0	0	0
29	3	4	1	0	0	0	0	0
29	4	4	2	0	0	2	0	0
29	5	4	2	0	0	0	0	0
29	6	4	2	0	0	0	0	0
29	7	4	2	0	0	0	0	0
29	8	4	2	0	0	0	0	0
29	9	4	2	0	0	1	0	0
29	10	4	2	0	0	2	0	0
29	13	4	1	0	0	3	3	0
30	1	4	1	0	0	1	0	0
30	2	4	2	0	0	0	0	0
30	3	4	1	0	0	0	0	0
30	4	4	1	0	0	0	0	0
30	5	4	2	0	0	0	0	0
30	6	4	1	1	0	0	0	0
30	7	4	1	0	0	0	0	0
30	8	4	2	0	2	0	0	0
30	9	4	2	0	0	0	0	0
30	10	4	2	0	0	0	0	0
30	13	4	1	0	0	0	0	0
31	1	4	2	0	0	3	2	0
31	2	4	1	0	0	0	0	0
31	3	4	1	0	0	0	0	0
31	4	4	2	0	0	3	2	0
31	5	4	2	0	0	3	2	0
31	6	4	1	0	0	3	2	0
31	7	4	2	0	0	0	0	0
31	8	4	2	0	0	0	0	0
31	9	4	1	0	0	0	0	0
31	10	4	1	0	0	2	0	0
31	13	4	1	0	0	0	0	0
32	1	4	1	0	0	2	0	0
32	2	4	1	0	0	2	0	0
32	3	4	1	0	0	3	2	0
32	4	4	1	0	0	0	0	0
32	5	4	2	0	0	2	0	0
32	6	4	2	1	0	0	0	0
32	7	4	1	0	0	0	0	0
32	8	4	2	0	0	1	0	0
32	9	4	1	0	0	3	1	0
32	12	4	2	0	0	0	0	0
32	13	4	1	0				0
32	15	4	2
33	1	4	1	0	0	3	2	0
33	2	4	1	0	0	0	0	0
33	3	4	1	0	0	0	0	0
33	4	4	1	0	0	0	0	0
33	5	4	2	0	0	0	0	0
33	6	4	1	1	0	1	0	0
33	7	4	1	0	0	0	0	0
33	8	4	1	0	0	3	2	0
33	9	4	1	0	0	3	3	0
33	12	4	1	0	0	0	0	0
33	13	4	2	0	0	1	0	0
35	1	4	2	1	0	0	0	0
35	2	4	2	0	0	3	2	0
35	3	4	1	0	0	0	0	0
35	4	4	1	1	0	0	0	0
35	5	4	1	1	0	3	2	0
35	6	4	1	1	0	4	2	0
35	7	4	2	0	0	3	2	0
35	8	4	2	0	0	3	3	0
35	9	4	2	1	0	0	0	0
35	11	4	1	1	0	3	2	0
35	13	4	1
36	1	4	2	0	0	0	0	0
36	2	4	1	0	0	0	0	0
36	3	4	1	0	0	0	0	0
36	4	4	2	0	0	0	0	0
36	5	4	2	0	0	0	0	0
36	6	4	2	0	0	0	0	0
36	7	4	1	0	0	3	1	0
36	8	4	2	0	0	0	0	0
36	9	4	2	0	0	0	0	0
36	10	4	1	0	0	0	0	0
36	13	4	2	0	0	0	0	0
37	1	4	2	0	0	2	0	0
37	2	4	1	0	0	0	0	0
37	3	4	2	0	0	3	1	0
37	4	4	2	0	0	0	0	0
37	5	4	2	0	1	3	3	0
37	6	4	1	0	0	0	0	0
37	7	4	2	0	0	0	0	0
37	8	4	2	0	0	2	0	0
37	9	4	2	1	0	0	0	0
37	10	4	1	0	0	0	0	0
37	13	4	2	1	0	0	0	0
38	1	4	1	0	0	2	0	0
38	2	4	2	0	0	1	0	0
38	3	4	1	0	0	0	0	0
38	4	4	1	0	0	2	0	0
38	5	4	1	0	0	3	2	0
38	6	4	2	0	0	0	0	0
38	7	4	2	0	0	0	0	0
38	8	4	1	0	0	2	0	0
38	9	4	1	0	0	0	0	0
38	13	4	1	0	0	0	0	0
38	14	4	2	1	0	0	0	0
39	1	4	1	0	0	0	0	0
39	2	4	2	0	0	0	0	0
39	3	4	2	0	0	0	0	0
39	4	4	1	0	0	2	0	0
39	5	4	2	0	0	2	0	0
39	6	4	1	0	0	1	0	0
39	7	4	2	0	0	3	3	0
39	8	4	2	0	0	2	0	0
39	9	4	1
39	12	4	2	0	0	1	0	0
39	13	4	1	0	0	0	0	0
40	1	4	2	1	1	0	0	0
40	2	4	1	1	0	1	0	0
40	3	4	1	1	0	0	0	0
40	4	4	2	1	0	3	4	0
40	5	4	1	1	0	3	4	0
40	6	4	2	0	0	3	3	0
40	7	4	1	0	0	0	0	0
40	8	4	1	0	0	0	0	0
40	9	4	1	0	0	2	0	0
40	12	4	1	0	1	3	3	0
40	13	4	1	1	0	3	3	0
41	1	4	1	1	0	3	2	0
41	2	4	1	0	0	3	2	0
41	3	4	2	0	0	2	0	0
41	4	4	1	0	0	3	3	0
41	5	4	2	0	0	0	0	0
41	6	4	1	0	0	1	0	0
41	7	4	1	0	0	0	0	0
41	8	4	2	0	0	0	0	0
41	9	4	1	0	0	0	0	0
41	10	4	1	0	0	0	0	0
41	13	4	2	0	0	0	0	0
42	1	4	1	0	0	0	0	0
42	2	4	2	0	0	0	0	0
42	3	4	1	0	0	0	0	0
42	4	4	1	0	0	0	0	0
42	5	4	1	0	0	0	0	0
42	6	4	1	0	0	0	0	0
42	7	4	1	1	0	0	0	0
42	8	4	1	0	0	0	0	0
42	9	4	2	0	0	3	2	0
42	10	4	2	1	0	0	0	0
42	13	4	2	0	0	2	0	0
43	1	4	1	0	0	0	0	0
43	2	4	2	0	0	2	0	0
43	3	4	2	1	0	0	0	0
43	4	4	2	0	0	1	0	0
43	5	4	2	0	0	0	0	0
43	6	4	1	0	0	0	0	0
43	7	4	1	0	0	0	0	0
43	8	4	1
43	9	4	1	0	0	0	0	0
43	10	4	2	0	0	0	0	0
43	13	4	1	0	0	0	0	0
44	1	4	1	0	0	0	0	0
44	2	4	2	1	0	0	0	0
44	3	4	2	0	0	2	0	0
44	4	4	2	0	0	0	0	0
44	5	4	2	0	0	1	0	0
44	6	4	2	0	0	0	0	0
44	7	4	2	1	1	0	0	0
44	8	4	2	1	0	0	0	0
44	9	4	2	0	0	0	0	0
44	10	4	2	1	0	0	0	0
44	13	4	1	0	0	0	0	0
45	1	4	2	1	0	3	1	0
45	2	4	2	0	0	0	0	0
45	3	4	1	0	0	0	0	0
45	4	4	2	1	0	0	0	0
45	5	4	1	0	0	2	0	0
45	6	4	1	1	0	3	1	0
45	7	4	1	0	0	0	0	0
45	8	4	1	0	0	2	0	0
45	9	4	1	0	0	0	0	0
45	10	4	1	0	0	1	0	0
45	13	4	1	0	0	0	0	0
1	1	5	1	0	0	3	2	0
1	2	5	2	0	0	0	0	0
1	3	5	1	0	0	0	0	0
1	4	5	1	0	0	0	0	0
1	5	5	2	0	0	1	0	0
1	6	5	2	0	0	3	1	0
1	7	5	1
1	8	5	1	0	0	0	0	0
1	9	5	1	0	0	3	1	0
1	12	5	2	0	0	0	0	0
1	13	5	2
2	1	5	2	0	0	2	0	0
2	2	5	2	0	0	3	1	0
2	3	5	2	0	0	2	0	0
2	4	5	2	0	0	2	0	0
2	5	5	1	0	0	0	0	0
2	6	5	1	0	0	0	0	0
2	7	5	2	0	0	0	0	0
2	8	5	1	0	0	0	0	0
2	9	5	1	0	0	3	2	0
2	10	5	2		0	2	0	0
2	13	5	2	0	0	3	1	0
3	1	5	1	0	0	3	2	0
3	2	5	2	0	0	0	0	0
3	3	5	2	0	0	3	2	0
3	4	5	1	0	0	0	0	0
3	5	5	2	0	0	0	0	0
3	6	5	1	0	0	0	0	0
3	7	5	1	0	0	1	0	0
3	8	5	1	0	0	2	0	0
3	9	5	1	0	0	0	0	0
3	10	5	1	1	0	4	2	0
3	13	5	1	0	0	1	0	1
4	1	5	1	0	0	2	0	0
4	2	5	2	0	0	3	1	0
4	3	5	1	0	0	0	0	0
4	4	5	2	0	0	0	0	0
4	5	5	2	0	0	0	0	0
4	6	5	2	0	0	0	0	0
4	7	5	2	0	0	1	0	0
4	8	5	2	0	0	1	0	0
4	9	5	1	0	0	0	0	0
4	10	5	1	0	0	0	0	0
4	13	5	2	0	0	0	0	0
5	1	5	1	0	0	1	0	0
5	2	5	2	0	0	0	2	0
5	3	5	1	0	0	2	3	0
5	4	5	1	0	0	0	0	0
5	5	5	1	0	0	1	0	0
5	6	5	2	0	0	3	0	0
5	7	5	1	0	0	0	0	0
5	8	5	2	0	0	0	0	0
5	9	5	1	0	0	0	0	0
5	10	5	2	0	0	0	0	0
5	13	5	1	0	0	0	0	0
6	1	5	2	0	0	0	0	0
6	2	5	2	0	0	0	0	0
6	3	5	1	0	0	3	1	0
6	4	5	1	0	1	0	0	0
6	5	5	1	0	0	0	0	0
6	6	5	2	0	0	0	0	0
6	7	5	1	0	0	1	0	0
6	8	5	2	0	0	0	0	0
6	9	5	2
6	10	5	1	0	0	0	0	0
6	13	5	2	0	0	0	0	0
7	1	5	1	0	0	1	0	0
7	2	5	2	0	0	0	0	0
7	3	5	2	0	0	1	0	0
7	4	5	1	0	0	0	0	0
7	5	5	2	0	0	0	0	0
7	6	5	2	0	0	0	0	0
7	7	5	1	0	0	3	1	0
7	8	5	1	0	0	0	0	0
7	9	5	1	0	0	3	1	0
7	10	5	1	0	0	0	0	0
7	13	5	1	0	0	3	1	0
8	1	5	1	0	0	0	0	0
8	2	5	2	0	1	0	0	0
8	3	5	2	0	0	0	0	0
8	4	5	2	0	0	0	0	0
8	5	5	2	0	0	3	1	0
8	6	5	2	0	0	0	0	0
8	7	5	2	0	0	0	0	0
8	8	5	2	0	0	1	0	0
8	9	5	1	0	0	0	0	0
8	12	5	1	0	0	1	0	0
8	13	5	1	0	0	1	0	0
9	1	5	1	0	0	0	0	0
9	2	5	2	0	0	1	0	0
9	3	5	2	0	0	0	0	0
9	4	5	1	0	0	0	0	0
9	5	5	1	0	0	2	0	0
9	6	5	1	0	0	1	0	0
9	7	5	2	0	0	1	0	0
9	8	5	1	0	0	0	0	0
9	9	5	2	0	0	1	0	0
9	12	5	1	0	0	2	0	0
9	13	5	2	0	0	0	0	0
10	1	5	2		0	0	0	0
10	2	5	2	0	0	2	0	0
10	3	5	2	0	0	0	0	0
10	4	5	1	0	0	0	0	0
10	5	5	2	0	0	1	0	0
10	6	5	2	0	0	0	0	0
10	7	5	2	0	0	0	0	0
10	8	5	1	0	0	0	0	0
10	9	5	2	0	0	0	0	0
10	12	5	1	0	0	0	0	0
10	13	5	2	0	0	0	0	0
12	1	5	2	0	0	3	2	0
12	2	5	2
12	3	5	2	0	0	0	0	0
12	4	5	1	0	0	0	0	0
12	5	5	1	0	1	0	0	0
12	6	5	2	0	1	0	0	0
12	7	5	2	0	0	2	0	0
12	8	5	1	0	0	0	0	0
12	9	5	2	0	0	1	0	0
12	13	5	1	0	0	1	0	0
13	1	5	2	0	0	0	0	0
13	2	5	2	0	0	0	0	0
13	3	5	2	0	0	3	1	0
13	4	5	2	0	0	3	2	0
13	5	5	2	0	0	0	0	0
13	6	5	1	0	0	0	0	0
13	7	5	2	0	0	0	0	0
13	8	5	1	0	0	3	1	0
13	9	5	2	0	0	0	0	0
13	12	5	1	0	0	0	0	0
13	13	5	1	0	0	0	0	0
14	1	5	1	0	0	0	0	0
14	2	5	2	0	0	3	1	0
14	3	5	1	0	0	0	0	0
14	4	5	1	0	0	0	0	0
14	5	5	2	0	1	0	0	0
14	6	5	2	0	0	0	0	0
14	7	5	2	0	0	0	0	0
14	8	5	2	0	0	1	0	0
14	9	5	2	0	0	2	0	0
14	10	5	1	0	0	1	0	0
14	13	5	1	0	0	2	0	0
15	1	5	2	0	0	2	0	0
15	2	5	2	0	0	0	0	0
15	3	5	2	0	0	0	0	0
15	4	5	2	0	0	2	0	0
15	5	5	1	0	0	1	0	0
15	6	5	1	0	0	0	0	0
15	7	5	1	0	0	0	0	0
15	8	5	2	0	0	3	1	0
15	9	5	1	0	0	0	0	0
15	13	5	2	0	0	0	0	0
16	1	5	2	0	0	2	0	0
16	2	5	1	0	0	3	2	0
16	3	5	2	0	0	0	0	0
16	4	5	2	0	0	2	1	0
16	5	5	1	0	1	1	0	0
16	6	5	1	0	0	2	1	0
16	7	5	2	0	0	0	0	0
[truncated: 4,441 more rows]
